# Supplementary material for: Rychc Confers Extreme Resistance to Potato virus Y in Potato
Source: Cells. 2022 Aug 18;11(16):2577. doi: 10.3390/cells11162577 (PMC9406545; doi:10.3390/cells11162577)
Supplement: Supplementary file 1 [file cells-11-02577-s001.zip]

Archive with 1 entries (1 files):
- cells-1846636-supplementary.pdf
